# Supplementary material for: Review and new species of Tiferonia Darlington, 1962 (Carabidae, Abacetini)
Source: Zookeys. 2020 Jan 27;906:131–40. doi: 10.3897/zookeys.906.48255 (PMC6997243; doi:10.3897/zookeys.906.48255)
Supplement: XML Treatment for Tiferonia [file zookeys.906.48255-treatment1.xml]

<!DOCTYPE tp:taxon-treatment
  PUBLIC "-//TaxonX//DTD Taxonomic Treatment Publishing DTD v0 20100105//EN" "tax-treatment-NSO.dtd">
<tp:taxon-treatment xmlns:tp="http://www.plazi.org/taxpub"><tp:treatment-meta><kwd-group><label>Taxon classification</label><kwd><named-content xmlns:xlink="http://www.w3.org/1999/xlink" content-type="kingdom">Animalia</named-content></kwd><kwd><named-content xmlns:xlink="http://www.w3.org/1999/xlink" content-type="order">Coleoptera</named-content></kwd><kwd><named-content xmlns:xlink="http://www.w3.org/1999/xlink" content-type="family">Carabidae</named-content></kwd></kwd-group><mixed-citation publication-type="journal"><person-group><name><surname>Will</surname><given-names>Kipling W.</given-names></name></person-group><article-title>Review and new species of <italic><tp:taxon-name><tp:taxon-name-part taxon-name-part-type="genus" reg="Tiferonia">Tiferonia</tp:taxon-name-part></tp:taxon-name></italic> Darlington, 1962 (<tp:taxon-name><tp:taxon-name-part taxon-name-part-type="family">Carabidae</tp:taxon-name-part></tp:taxon-name>, <tp:taxon-name><tp:taxon-name-part taxon-name-part-type="tribe">Abacetini</tp:taxon-name-part></tp:taxon-name>)</article-title><source>Zookeys</source><day>27</day><month>1</month><year>2020</year><volume>906</volume><fpage>131</fpage><lpage>140</lpage><pub-id pub-id-type="doi">10.3897/zookeys.906.48255</pub-id></mixed-citation></tp:treatment-meta><tp:nomenclature><tp:taxon-name><object-id xmlns:xlink="http://www.w3.org/1999/xlink" content-type="arpha" xlink:type="simple">8ACFA0F6-6419-5C37-A03F-0A9411048D48</object-id>
              <tp:taxon-name-part taxon-name-part-type="genus" reg="Tiferonia">Tiferonia</tp:taxon-name-part>
            </tp:taxon-name><tp:taxon-authority>Darlington, 1962</tp:taxon-authority><tp:nomenclature-citation-list><tp:nomenclature-citation><tp:taxon-name>
                  <tp:taxon-name-part taxon-name-part-type="genus" reg="Tiferonia">Tiferonia</tp:taxon-name-part>
                </tp:taxon-name><comment>Darlington, 1962: 560.</comment></tp:nomenclature-citation></tp:nomenclature-citation-list></tp:nomenclature><tp:treatment-sec sec-type="type species" id="SECID0EAGAC"><title>Type species.</title><p><italic><tp:taxon-name><tp:taxon-name-part taxon-name-part-type="genus" reg="Tiferonia">Tiferonia</tp:taxon-name-part> <tp:taxon-name-part taxon-name-part-type="species" reg="parva">parva</tp:taxon-name-part></tp:taxon-name></italic> Darlington, 1962: 562, by original designation.</p></tp:treatment-sec><tp:treatment-sec sec-type="Generic diagnosis" id="SECID0ERGAC"><title>Generic diagnosis.</title><p>With a combination of typical abacetine characters such as clearly defined frontal impressions on the head; deeply impressed, linear basolateral pronotal impressions; no angular base of stria 1 on elytra; setose puncture at the base of elytral stria 2; well-developed elytral plica; metacoxal sulcus sinuate; abdominal ventrites without transverse sulci; ostium of aedeagus dorsal; and aedeagus left side dorsal in repose. Recognizable from other abacetine genera that share the character states listed above by the combination of deep post-ocular sulcus (Fig. <xref ref-type="fig" rid="F1">1</xref>), smooth elytral margins, and lack of elytral discal setae.</p><fig id="F1" position="float" orientation="portrait"><object-id xmlns:xlink="http://www.w3.org/1999/xlink" content-type="doi" xlink:type="simple">10.3897/zookeys.906.48255.figure1</object-id><object-id xmlns:xlink="http://www.w3.org/1999/xlink" content-type="arpha" xlink:type="simple">F9555C79-E312-50AD-BDB5-AEF730CFD901</object-id><label>Figure 1.</label><caption><p><italic><tp:taxon-name><tp:taxon-name-part taxon-name-part-type="genus" reg="Tiferonia">Tiferonia</tp:taxon-name-part> <tp:taxon-name-part taxon-name-part-type="species" reg="leytensis">leytensis</tp:taxon-name-part></tp:taxon-name></italic> sp. nov. head, left lateral view. Arrows indicate <bold>a</bold> post-ocular sulcus and <bold>b</bold> posterior edge of the orbit.</p></caption><graphic xmlns:xlink="http://www.w3.org/1999/xlink" xlink:href="zookeys-906-131-g001.jpg" position="float" orientation="portrait" xlink:type="simple" id="oo_374830.jpg"><uri content-type="original_file" xlink:type="simple">https://binary.pensoft.net/fig/374830</uri></graphic></fig></tp:treatment-sec><tp:treatment-sec sec-type="description" id="SECID0EXHAC"><title>Genus characteristics.</title><p>Small size beetles (3.8–4.3 mm), castaneous or darker, nearly piceous colored, parallel sided, somewhat convex body form; apical segment of labial palpi elongate and fusiform. Mentum narrow triangular, shallowly emarginate; epilobes long and narrow, not prominent; median tooth prominent and entire, not reaching tips of lobes, mentum paramedial pits absent; paraglossae short, glabrous; submentum narrow, posteriorly sculpted; antennae of moderate length, somewhat thickly filiform, three basal segments glabrous except for apical ring of setae; postocular orbits moderately pronounced, with deep post-ocular sulcus (Fig. <xref ref-type="fig" rid="F1">1</xref>). Elytra free, lateral margin smooth; border entire across base; parascutellar stria present, joined to stria 1; 13–15 umbilicate setae in stria 8; hind wings fully developed; humeri obtusely angled with very small, usually sharp denticle; anterior tarsi of male with three basal segments narrowly dilated and squamose beneath. Aedeagus (Fig. <xref ref-type="fig" rid="F2">2</xref>) with orifice on dorsum; parameres conchoid, the right smaller than the left.</p><fig id="F2" position="float" orientation="portrait"><object-id xmlns:xlink="http://www.w3.org/1999/xlink" content-type="doi" xlink:type="simple">10.3897/zookeys.906.48255.figures2-3</object-id><object-id xmlns:xlink="http://www.w3.org/1999/xlink" content-type="arpha" xlink:type="simple">1C74F8D2-5A59-514C-B528-AE973303C948</object-id><label>Figures 2, 3.</label><caption><p><italic><tp:taxon-name><tp:taxon-name-part taxon-name-part-type="genus" reg="Tiferonia">Tiferonia</tp:taxon-name-part></tp:taxon-name></italic> species aedeagi, right lateral view (<bold>A</bold>) and dorsal view (<bold>B</bold>). <bold>2</bold><italic><tp:taxon-name><tp:taxon-name-part taxon-name-part-type="genus" reg="Tiferonia">Tiferonia</tp:taxon-name-part> <tp:taxon-name-part taxon-name-part-type="species" reg="leytensis">leytensis</tp:taxon-name-part></tp:taxon-name></italic> sp. nov. <bold>3</bold><italic><tp:taxon-name><tp:taxon-name-part taxon-name-part-type="genus" reg="Tiferonia">Tiferonia</tp:taxon-name-part> <tp:taxon-name-part taxon-name-part-type="species" reg="parva">parva</tp:taxon-name-part></tp:taxon-name></italic>.</p></caption><graphic xmlns:xlink="http://www.w3.org/1999/xlink" xlink:href="zookeys-906-131-g002.jpg" position="float" orientation="portrait" xlink:type="simple" id="oo_374831.jpg"><uri content-type="original_file" xlink:type="simple">https://binary.pensoft.net/fig/374831</uri></graphic></fig></tp:treatment-sec></tp:taxon-treatment>
