# Supplementary material for: Review and new species of Tiferonia Darlington, 1962 (Carabidae, Abacetini)
Source: Zookeys. 2020 Jan 27;906:131–40. doi: 10.3897/zookeys.906.48255 (PMC6997243; doi:10.3897/zookeys.906.48255)
Supplement: XML Treatment for Tiferonia parva [file zookeys.906.48255-treatment2.xml]

<!DOCTYPE tp:taxon-treatment
  PUBLIC "-//TaxonX//DTD Taxonomic Treatment Publishing DTD v0 20100105//EN" "tax-treatment-NSO.dtd">
<tp:taxon-treatment xmlns:tp="http://www.plazi.org/taxpub"><tp:treatment-meta><kwd-group><label>Taxon classification</label><kwd><named-content xmlns:xlink="http://www.w3.org/1999/xlink" content-type="kingdom">Animalia</named-content></kwd><kwd><named-content xmlns:xlink="http://www.w3.org/1999/xlink" content-type="order">Coleoptera</named-content></kwd><kwd><named-content xmlns:xlink="http://www.w3.org/1999/xlink" content-type="family">Carabidae</named-content></kwd></kwd-group><mixed-citation publication-type="journal"><person-group><name><surname>Will</surname><given-names>Kipling W.</given-names></name></person-group><article-title>Review and new species of <italic><tp:taxon-name><tp:taxon-name-part taxon-name-part-type="genus" reg="Tiferonia">Tiferonia</tp:taxon-name-part></tp:taxon-name></italic> Darlington, 1962 (<tp:taxon-name><tp:taxon-name-part taxon-name-part-type="family">Carabidae</tp:taxon-name-part></tp:taxon-name>, <tp:taxon-name><tp:taxon-name-part taxon-name-part-type="tribe">Abacetini</tp:taxon-name-part></tp:taxon-name>)</article-title><source>Zookeys</source><day>27</day><month>1</month><year>2020</year><volume>906</volume><fpage>131</fpage><lpage>140</lpage><pub-id pub-id-type="doi">10.3897/zookeys.906.48255</pub-id></mixed-citation></tp:treatment-meta><tp:nomenclature><tp:taxon-name><object-id xmlns:xlink="http://www.w3.org/1999/xlink" content-type="arpha" xlink:type="simple">B65E42A9-5BAD-5498-8A9D-2C7A8E7E5A91</object-id>
              <tp:taxon-name-part taxon-name-part-type="genus" reg="Tiferonia">Tiferonia</tp:taxon-name-part>
              <tp:taxon-name-part taxon-name-part-type="species" reg="parva">parva</tp:taxon-name-part>
            </tp:taxon-name><tp:taxon-authority>Darlington, 1962</tp:taxon-authority><xref ref-type="fig" rid="F2">Figs 3</xref><xref ref-type="fig" rid="F3">, 5</xref><xref ref-type="fig" rid="F4">, 6</xref></tp:nomenclature><tp:treatment-sec sec-type="material" id="SECID0EHLAC"><title>Material examined.</title><p><bold><italic>Holotype</italic></bold>: New Guinea • ♂, (M.C.Z. No. 30,231). //“Aitape Brit. N.G. Aug 1944”// “det. Darlington at B.M. 1947-48 Notes p.”// “Genus.? Det. Darlington”// “Meas. ♂”// “gen. <tp:taxon-name><tp:taxon-name-part taxon-name-part-type="genus" reg="Melanchrous">Melanchrous</tp:taxon-name-part></tp:taxon-name> Andr. det. S.L.Straneo 1953”// “<tp:taxon-name><tp:taxon-name-part taxon-name-part-type="genus" reg="Tiferonia">Tiferonia</tp:taxon-name-part> <tp:taxon-name-part taxon-name-part-type="species" reg="parva">parva</tp:taxon-name-part></tp:taxon-name> Darl.”// “M.C.Z. Type 30231”//.</p><p><bold><italic>Paratypes</italic></bold>: New Guinea • 1♂, 1♀, same data as holotype • 1♂, // “vic. Hollandia Dutch N.G. July-Sept 1944 Darlington”// [ANIC].</p></tp:treatment-sec><tp:treatment-sec sec-type="diagnosis" id="SECID0EJMAC"><title>Diagnosis.</title><p>Very similar to <italic><tp:taxon-name><tp:taxon-name-part taxon-name-part-type="genus" reg="Tiferonia">T.</tp:taxon-name-part> <tp:taxon-name-part taxon-name-part-type="species" reg="leytensis">leytensis</tp:taxon-name-part></tp:taxon-name></italic> but distinct from that species by the form of the pronotum, which is broad and straight onto the base and the form of the male genitalia (Figs <xref ref-type="fig" rid="F2">2</xref>, <xref ref-type="fig" rid="F2">3</xref>).</p></tp:treatment-sec><tp:treatment-sec><!--Section generated to contain objects referenced in tp:taxon-treatment.--><fig id="F2" position="float" orientation="portrait"><object-id xmlns:xlink="http://www.w3.org/1999/xlink" content-type="doi" xlink:type="simple">10.3897/zookeys.906.48255.figures2-3</object-id><object-id xmlns:xlink="http://www.w3.org/1999/xlink" content-type="arpha" xlink:type="simple">1C74F8D2-5A59-514C-B528-AE973303C948</object-id><label>Figures 2, 3.</label><caption><p><italic><tp:taxon-name><tp:taxon-name-part taxon-name-part-type="genus" reg="Tiferonia">Tiferonia</tp:taxon-name-part></tp:taxon-name></italic> species aedeagi, right lateral view (<bold>A</bold>) and dorsal view (<bold>B</bold>). <bold>2</bold><italic><tp:taxon-name><tp:taxon-name-part taxon-name-part-type="genus" reg="Tiferonia">Tiferonia</tp:taxon-name-part> <tp:taxon-name-part taxon-name-part-type="species" reg="leytensis">leytensis</tp:taxon-name-part></tp:taxon-name></italic> sp. nov. <bold>3</bold><italic><tp:taxon-name><tp:taxon-name-part taxon-name-part-type="genus" reg="Tiferonia">Tiferonia</tp:taxon-name-part> <tp:taxon-name-part taxon-name-part-type="species" reg="parva">parva</tp:taxon-name-part></tp:taxon-name></italic>.</p></caption><graphic xmlns:xlink="http://www.w3.org/1999/xlink" xlink:href="zookeys-906-131-g002.jpg" position="float" orientation="portrait" xlink:type="simple" id="oo_374831.jpg"><uri content-type="original_file" xlink:type="simple">https://binary.pensoft.net/fig/374831</uri></graphic></fig><fig id="F3" position="float" orientation="portrait"><object-id xmlns:xlink="http://www.w3.org/1999/xlink" content-type="doi" xlink:type="simple">10.3897/zookeys.906.48255.figures4-5</object-id><object-id xmlns:xlink="http://www.w3.org/1999/xlink" content-type="arpha" xlink:type="simple">A19C3203-B225-5ECC-B9E8-CA1FB1DC04BD</object-id><label>Figures 4, 5.</label><caption><p><italic><tp:taxon-name><tp:taxon-name-part taxon-name-part-type="genus" reg="Tiferonia">Tiferonia</tp:taxon-name-part></tp:taxon-name></italic> species pronota. <bold>4</bold><italic><tp:taxon-name><tp:taxon-name-part taxon-name-part-type="genus" reg="Tiferonia">Tiferonia</tp:taxon-name-part> <tp:taxon-name-part taxon-name-part-type="species" reg="leytensis">leytensis</tp:taxon-name-part></tp:taxon-name></italic> sp. nov. <bold>5</bold><italic><tp:taxon-name><tp:taxon-name-part taxon-name-part-type="genus" reg="Tiferonia">Tiferonia</tp:taxon-name-part> <tp:taxon-name-part taxon-name-part-type="species" reg="parva">parva</tp:taxon-name-part></tp:taxon-name></italic>.</p></caption><graphic xmlns:xlink="http://www.w3.org/1999/xlink" xlink:href="zookeys-906-131-g003.jpg" position="float" orientation="portrait" xlink:type="simple" id="oo_374832.jpg"><uri content-type="original_file" xlink:type="simple">https://binary.pensoft.net/fig/374832</uri></graphic></fig><fig id="F4" position="float" orientation="portrait"><object-id xmlns:xlink="http://www.w3.org/1999/xlink" content-type="doi" xlink:type="simple">10.3897/zookeys.906.48255.figures6-9</object-id><object-id xmlns:xlink="http://www.w3.org/1999/xlink" content-type="arpha" xlink:type="simple">A46CA3C9-894A-5D99-A320-C6F364297018</object-id><label>Figures 6–9.</label><caption><p><italic><tp:taxon-name><tp:taxon-name-part taxon-name-part-type="genus" reg="Tiferonia">Tiferonia</tp:taxon-name-part></tp:taxon-name></italic> species dorsal habitus. <bold>6</bold><italic><tp:taxon-name><tp:taxon-name-part taxon-name-part-type="genus" reg="Tiferonia">Tiferonia</tp:taxon-name-part> <tp:taxon-name-part taxon-name-part-type="species" reg="parva">parva</tp:taxon-name-part></tp:taxon-name></italic>, male paratype <bold>7</bold><italic><tp:taxon-name><tp:taxon-name-part taxon-name-part-type="genus" reg="Tiferonia">Tiferonia</tp:taxon-name-part> <tp:taxon-name-part taxon-name-part-type="species" reg="leytensis">leytensis</tp:taxon-name-part></tp:taxon-name></italic> male holotype <bold>8</bold><italic><tp:taxon-name><tp:taxon-name-part taxon-name-part-type="genus" reg="Tiferonia">Tiferonia</tp:taxon-name-part> <tp:taxon-name-part taxon-name-part-type="species" reg="schoutedeni">schoutedeni</tp:taxon-name-part></tp:taxon-name></italic><bold>9</bold><italic><tp:taxon-name><tp:taxon-name-part taxon-name-part-type="genus" reg="Tiferonia">Tiferonia</tp:taxon-name-part> <tp:taxon-name-part taxon-name-part-type="species" reg="brunnea">brunnea</tp:taxon-name-part></tp:taxon-name></italic>, male holotype.</p></caption><graphic xmlns:xlink="http://www.w3.org/1999/xlink" xlink:href="zookeys-906-131-g004.jpg" position="float" orientation="portrait" xlink:type="simple" id="oo_374833.jpg"><uri content-type="original_file" xlink:type="simple">https://binary.pensoft.net/fig/374833</uri></graphic></fig></tp:treatment-sec></tp:taxon-treatment>
