# Supplementary material for: Review and new species of Tiferonia Darlington, 1962 (Carabidae, Abacetini)
Source: Zookeys. 2020 Jan 27;906:131–40. doi: 10.3897/zookeys.906.48255 (PMC6997243; doi:10.3897/zookeys.906.48255)
Supplement: XML Treatment for Tiferonia schoutedeni [file zookeys.906.48255-treatment4.xml]

<!DOCTYPE tp:taxon-treatment
  PUBLIC "-//TaxonX//DTD Taxonomic Treatment Publishing DTD v0 20100105//EN" "tax-treatment-NSO.dtd">
<tp:taxon-treatment xmlns:tp="http://www.plazi.org/taxpub"><tp:treatment-meta><kwd-group><label>Taxon classification</label><kwd><named-content xmlns:xlink="http://www.w3.org/1999/xlink" content-type="kingdom">Animalia</named-content></kwd><kwd><named-content xmlns:xlink="http://www.w3.org/1999/xlink" content-type="order">Coleoptera</named-content></kwd><kwd><named-content xmlns:xlink="http://www.w3.org/1999/xlink" content-type="family">Carabidae</named-content></kwd></kwd-group><mixed-citation publication-type="journal"><person-group><name><surname>Will</surname><given-names>Kipling W.</given-names></name></person-group><article-title>Review and new species of <italic><tp:taxon-name><tp:taxon-name-part taxon-name-part-type="genus" reg="Tiferonia">Tiferonia</tp:taxon-name-part></tp:taxon-name></italic> Darlington, 1962 (<tp:taxon-name><tp:taxon-name-part taxon-name-part-type="family">Carabidae</tp:taxon-name-part></tp:taxon-name>, <tp:taxon-name><tp:taxon-name-part taxon-name-part-type="tribe">Abacetini</tp:taxon-name-part></tp:taxon-name>)</article-title><source>Zookeys</source><day>27</day><month>1</month><year>2020</year><volume>906</volume><fpage>131</fpage><lpage>140</lpage><pub-id pub-id-type="doi">10.3897/zookeys.906.48255</pub-id></mixed-citation></tp:treatment-meta><tp:nomenclature><tp:taxon-name><object-id xmlns:xlink="http://www.w3.org/1999/xlink" content-type="arpha" xlink:type="simple">34A465E2-0048-5754-9298-AAD3C7566C7D</object-id>
              <tp:taxon-name-part taxon-name-part-type="genus" reg="Tiferonia">Tiferonia</tp:taxon-name-part>
              <tp:taxon-name-part taxon-name-part-type="species" reg="schoutedeni">schoutedeni</tp:taxon-name-part>
            </tp:taxon-name><tp:taxon-authority>(Straneo, 1943)</tp:taxon-authority><tp:taxon-status xmlns:xlink="http://www.w3.org/1999/xlink" xlink:type="simple">comb. nov.</tp:taxon-status><xref ref-type="fig" rid="F4">Fig. 8</xref><tp:nomenclature-citation-list><tp:nomenclature-citation><tp:taxon-name>
                  <tp:taxon-name-part taxon-name-part-type="genus" reg="Patellus">Patellus</tp:taxon-name-part> <tp:taxon-name-part taxon-name-part-type="species" reg="schoutedeni">schoutedeni</tp:taxon-name-part></tp:taxon-name><comment>Straneo, 1943: 5.</comment></tp:nomenclature-citation><tp:nomenclature-citation><tp:taxon-name>
                  <tp:taxon-name-part taxon-name-part-type="genus" reg="Melanchrous">Melanchrous</tp:taxon-name-part> <tp:taxon-name-part taxon-name-part-type="species" reg="schoutedeni">schoutedeni</tp:taxon-name-part></tp:taxon-name><comment>: <xref ref-type="bibr" rid="B11">Straneo 1962</xref>: 54; Lorenz 2005: 328.</comment></tp:nomenclature-citation></tp:nomenclature-citation-list></tp:nomenclature><tp:treatment-sec sec-type="notes" id="SECID0EMDAE"><title>Notes.</title><p>According to <xref ref-type="bibr" rid="B10">Straneo (1943)</xref> the type was intended to be deposited in Tervuren. However, the specimen was not located (S. Hanot, Musee Royal de l’Afrique Centrale, Tervuren, Belgium, in litt.). Straneo stated that the specimen is labelled “Congo Belge, Eala (17-I-1921, Dr. H. Schouteden).”</p></tp:treatment-sec><tp:treatment-sec sec-type="material" id="SECID0EWDAE"><title>Material examined.</title><p>Central African Republic • 1♀, //“R[epublic] C[entral] A[frica], P[ark]. N[ational]. [Dzanga-]Ndoki, Camp1 02 28 51.0N 016 13 04.5E, 9–11.II.2012, piége UV canopée 35m, Exp. Sangha 2012, P. Moretto leg. -70-”// [CSCHM] • ♂ //“Bot. N°69 Humus dans résidu forestier”// “I[nstitut pour la]. R[echerche]. S[cientifique en]. A[frique]. C[entrale]. –Mus. Congo Kwango: terr, de feshi, rive dr. Kwenge III-1959 B. 69 Mme J. Leleup”// “<italic><tp:taxon-name><tp:taxon-name-part taxon-name-part-type="genus" reg="Melanchrous">Melanchrous</tp:taxon-name-part> <tp:taxon-name-part taxon-name-part-type="species" reg="schoutedeni">schoutedeni</tp:taxon-name-part></tp:taxon-name></italic> S.L. Straneo det. 1960”//[CMNH].</p></tp:treatment-sec><tp:treatment-sec sec-type="diagnosis" id="SECID0EHEAE"><title>Diagnosis.</title><p>Having only the first three elytral intervals impressed and a relatively large eyes (gena is only half the width of antennomere 1) distinguishes this species from all other <italic><tp:taxon-name><tp:taxon-name-part taxon-name-part-type="genus" reg="Tiferonia">Tiferonia</tp:taxon-name-part></tp:taxon-name></italic>.</p></tp:treatment-sec><tp:treatment-sec><!--Section generated to contain objects referenced in tp:taxon-treatment.--><fig id="F4" position="float" orientation="portrait"><object-id xmlns:xlink="http://www.w3.org/1999/xlink" content-type="doi" xlink:type="simple">10.3897/zookeys.906.48255.figures6-9</object-id><object-id xmlns:xlink="http://www.w3.org/1999/xlink" content-type="arpha" xlink:type="simple">A46CA3C9-894A-5D99-A320-C6F364297018</object-id><label>Figures 6–9.</label><caption><p><italic><tp:taxon-name><tp:taxon-name-part taxon-name-part-type="genus" reg="Tiferonia">Tiferonia</tp:taxon-name-part></tp:taxon-name></italic> species dorsal habitus. <bold>6</bold><italic><tp:taxon-name><tp:taxon-name-part taxon-name-part-type="genus" reg="Tiferonia">Tiferonia</tp:taxon-name-part> <tp:taxon-name-part taxon-name-part-type="species" reg="parva">parva</tp:taxon-name-part></tp:taxon-name></italic>, male paratype <bold>7</bold><italic><tp:taxon-name><tp:taxon-name-part taxon-name-part-type="genus" reg="Tiferonia">Tiferonia</tp:taxon-name-part> <tp:taxon-name-part taxon-name-part-type="species" reg="leytensis">leytensis</tp:taxon-name-part></tp:taxon-name></italic> male holotype <bold>8</bold><italic><tp:taxon-name><tp:taxon-name-part taxon-name-part-type="genus" reg="Tiferonia">Tiferonia</tp:taxon-name-part> <tp:taxon-name-part taxon-name-part-type="species" reg="schoutedeni">schoutedeni</tp:taxon-name-part></tp:taxon-name></italic><bold>9</bold><italic><tp:taxon-name><tp:taxon-name-part taxon-name-part-type="genus" reg="Tiferonia">Tiferonia</tp:taxon-name-part> <tp:taxon-name-part taxon-name-part-type="species" reg="brunnea">brunnea</tp:taxon-name-part></tp:taxon-name></italic>, male holotype.</p></caption><graphic xmlns:xlink="http://www.w3.org/1999/xlink" xlink:href="zookeys-906-131-g004.jpg" position="float" orientation="portrait" xlink:type="simple" id="oo_374833.jpg"><uri content-type="original_file" xlink:type="simple">https://binary.pensoft.net/fig/374833</uri></graphic></fig></tp:treatment-sec><ref-list><ref id="B11"><mixed-citation xmlns:xlink="http://www.w3.org/1999/xlink" xlink:type="simple"><person-group><name name-style="western"><surname>Straneo</surname><given-names>SL</given-names></name></person-group> (<year>1962</year>) <article-title>Su alcuni <tp:taxon-name><tp:taxon-name-part taxon-name-part-type="tribe">Pterostichini</tp:taxon-name-part></tp:taxon-name> entrati recentemente nelle collezioni del Museo dell’Africa Centrale (<tp:taxon-name><tp:taxon-name-part taxon-name-part-type="order">Coleoptera</tp:taxon-name-part></tp:taxon-name>, <tp:taxon-name><tp:taxon-name-part taxon-name-part-type="family">Carabidae</tp:taxon-name-part></tp:taxon-name>). Nota III.</article-title><source>Revue de Zoologie et de Botanique africaines</source><volume>66</volume>: <fpage>45</fpage>–<lpage>56</lpage>.</mixed-citation></ref><ref id="B10"><mixed-citation xmlns:xlink="http://www.w3.org/1999/xlink" xlink:type="simple"><person-group><name name-style="western"><surname>Straneo</surname><given-names>SL</given-names></name></person-group> (<year>1943</year>) <article-title>Sur quelques nouveaux <tp:taxon-name><tp:taxon-name-part taxon-name-part-type="tribe">Pterostichini</tp:taxon-name-part></tp:taxon-name> (Coleopt. Carabid.) d’Afrique.</article-title><source>Revue de Zoologie et de Botanique africaines</source><volume>37</volume>: <fpage>1</fpage>–<lpage>5</lpage>.</mixed-citation></ref></ref-list></tp:taxon-treatment>
