# Supplementary material for: Review and new species of Tiferonia Darlington, 1962 (Carabidae, Abacetini)
Source: Zookeys. 2020 Jan 27;906:131–40. doi: 10.3897/zookeys.906.48255 (PMC6997243; doi:10.3897/zookeys.906.48255)
Supplement: XML Treatment for Tiferonia leytensis [file zookeys.906.48255-treatment5.xml]

<!DOCTYPE tp:taxon-treatment
  PUBLIC "-//TaxonX//DTD Taxonomic Treatment Publishing DTD v0 20100105//EN" "tax-treatment-NSO.dtd">
<tp:taxon-treatment xmlns:tp="http://www.plazi.org/taxpub"><tp:treatment-meta><kwd-group><label>Taxon classification</label><kwd><named-content xmlns:xlink="http://www.w3.org/1999/xlink" content-type="kingdom">Animalia</named-content></kwd><kwd><named-content xmlns:xlink="http://www.w3.org/1999/xlink" content-type="order">Coleoptera</named-content></kwd><kwd><named-content xmlns:xlink="http://www.w3.org/1999/xlink" content-type="family">Carabidae</named-content></kwd></kwd-group><mixed-citation publication-type="journal"><person-group><name><surname>Will</surname><given-names>Kipling W.</given-names></name></person-group><article-title>Review and new species of <italic><tp:taxon-name><tp:taxon-name-part taxon-name-part-type="genus" reg="Tiferonia">Tiferonia</tp:taxon-name-part></tp:taxon-name></italic> Darlington, 1962 (<tp:taxon-name><tp:taxon-name-part taxon-name-part-type="family">Carabidae</tp:taxon-name-part></tp:taxon-name>, <tp:taxon-name><tp:taxon-name-part taxon-name-part-type="tribe">Abacetini</tp:taxon-name-part></tp:taxon-name>)</article-title><source>Zookeys</source><day>27</day><month>1</month><year>2020</year><volume>906</volume><fpage>131</fpage><lpage>140</lpage><pub-id pub-id-type="doi">10.3897/zookeys.906.48255</pub-id></mixed-citation></tp:treatment-meta><tp:nomenclature><tp:taxon-name><object-id xmlns:xlink="http://www.w3.org/1999/xlink" content-type="arpha" xlink:type="simple">4D3EDE20-AB6F-57C3-B79E-98D70B15486C</object-id>
              <tp:taxon-name-part taxon-name-part-type="genus" reg="Tiferonia">Tiferonia</tp:taxon-name-part>
              <tp:taxon-name-part taxon-name-part-type="species" reg="leytensis">leytensis</tp:taxon-name-part>
              <object-id xmlns:xlink="http://www.w3.org/1999/xlink" content-type="zoobank" xlink:type="simple">http://zoobank.org/939FDB9B-0561-473C-921D-D9AD409E87BF</object-id>
            </tp:taxon-name><tp:taxon-status xmlns:xlink="http://www.w3.org/1999/xlink" xlink:type="simple">sp. nov.</tp:taxon-status><xref ref-type="fig" rid="F1">Figs 1</xref><xref ref-type="fig" rid="F2">, 2</xref><xref ref-type="fig" rid="F3">, 4</xref><xref ref-type="fig" rid="F4">, 7</xref></tp:nomenclature><tp:treatment-sec sec-type="material" id="SECID0EMGAE"><title>Material examined.</title><p><bold><italic>Holotype</italic></bold>: Philippines • ♂, // “Plains of NE Leyte Is.,P.I. Nov ’44-Jan’45 Darlington”// “MCZ Holotype 36215”// [deposited MCZ].</p><p><bold><italic>Paratypes</italic></bold>: Philippines • 1♂, 1 ♀, same data as holotype [MCZ].</p></tp:treatment-sec><tp:treatment-sec sec-type="type locality" id="SECID0E5GAE"><title>Type locality.</title><p>As listed on locality label, type locality is estimated to be roughly centered on <named-content xmlns:xlink="http://www.w3.org/1999/xlink" content-type="dwc:verbatimCoordinates" xlink:type="simple"><named-content content-type="geo-json" specific-use="{&#34;type&#34;:&#34;Point&#34;,&#34;coordinates&#34;:[124.828000,11.221000]}" id="NCID0EHHAE" xlink:type="simple">11.221N, 124.828E</named-content></named-content>.</p></tp:treatment-sec><tp:treatment-sec sec-type="diagnosis" id="SECID0EMHAE"><title>Diagnosis.</title><p>The combination of two pairs of supraorbital setae, all elytral striae impressed, and the pronotum (Fig. <xref ref-type="fig" rid="F3">4</xref>) basally narrowed with slightly sinuate lateral margins separates this species from all other species of <italic><tp:taxon-name><tp:taxon-name-part taxon-name-part-type="genus" reg="Tiferonia">Tiferonia</tp:taxon-name-part></tp:taxon-name></italic>.</p><fig id="F3" position="float" orientation="portrait"><object-id xmlns:xlink="http://www.w3.org/1999/xlink" content-type="doi" xlink:type="simple">10.3897/zookeys.906.48255.figures4-5</object-id><object-id xmlns:xlink="http://www.w3.org/1999/xlink" content-type="arpha" xlink:type="simple">A19C3203-B225-5ECC-B9E8-CA1FB1DC04BD</object-id><label>Figures 4, 5.</label><caption><p><italic><tp:taxon-name><tp:taxon-name-part taxon-name-part-type="genus" reg="Tiferonia">Tiferonia</tp:taxon-name-part></tp:taxon-name></italic> species pronota. <bold>4</bold><italic><tp:taxon-name><tp:taxon-name-part taxon-name-part-type="genus" reg="Tiferonia">Tiferonia</tp:taxon-name-part> <tp:taxon-name-part taxon-name-part-type="species" reg="leytensis">leytensis</tp:taxon-name-part></tp:taxon-name></italic> sp. nov. <bold>5</bold><italic><tp:taxon-name><tp:taxon-name-part taxon-name-part-type="genus" reg="Tiferonia">Tiferonia</tp:taxon-name-part> <tp:taxon-name-part taxon-name-part-type="species" reg="parva">parva</tp:taxon-name-part></tp:taxon-name></italic>.</p></caption><graphic xmlns:xlink="http://www.w3.org/1999/xlink" xlink:href="zookeys-906-131-g003.jpg" position="float" orientation="portrait" xlink:type="simple" id="oo_374832.jpg"><uri content-type="original_file" xlink:type="simple">https://binary.pensoft.net/fig/374832</uri></graphic></fig></tp:treatment-sec><tp:treatment-sec sec-type="description" id="SECID0ELJAE"><title>Description.</title><p><bold><italic>Size.</italic></bold> Overall length (sbl) 3.96 mm [3.96–4.21 mm]; greatest width over elytra 1.65 mm [1.62–1.79 mm]. <bold><italic>Color.</italic></bold> Dorsal and ventral surfaces piceous to dark rufous, head slightly darker, elytral interval 1 and apical fourth of elytra paler; legs, mouthparts, and antennae pale brunneous, tibiae darker rufous. <bold><italic>Luster.</italic></bold> Dorsally and ventrally distinctly shiny. Iridescence not evident on head, spectral iridescence slightly apparent on pronotum, distinctly evident on elytra, slightly apparent on ventral surface of body. <bold><italic>Head.</italic></bold> Dorsal microsculpture evident nearly isodiametric mesh. Clypeal-ocular impressions clearly impressed, narrow, divergent, and extended to anterior supraocular seta. Ocular ratio 1.61 [1.55–1.58]. Eyes moderate size, prominent, with large posterior orbital area; gena slightly narrower than width of antennomere 1. Labrum with anterior margin straight. Mentum median tooth entire, triangular. Antennae, overall length moderately long, antennomeres 10–11 surpassing pronotal base. <bold><italic>Thorax.</italic></bold> Pronotum dorsally impunctate, microsculpture not evident at 50× magnification in anterior half, irregular, very transverse mesh slightly evident near base; widest at middle, lateral margins with short, slight sinuation near hind angles; lateral marginal bead uniformly evident and narrow throughout; basal margin smooth, not beaded; anterior angles moderately produced; anterior submarginal sulcus broadly interrupted medially; hind angles right angled, denticulate; basal impressions linear, deeply impressed, slightly crenulate, shallowly reaching basal margin; seta at hind angle touching marginal bead. Elytra parallel sided; plica large and externally visible. Elytral striae well impressed, deeply, densely crenulate-punctate; intervals nearly flat, slightly convex basally. Elytral microsculpture scarcely evident as very transversely stretched sculpticells. Prosternal process rounded, margin not marked with bead; prosterna and proepisterna smooth. Mesosterna with few, coarse punctures. Metasternum laterally and metepisternum with shallow, coarse punctures. <bold><italic>Abdomen.</italic></bold> Abdominal ventrites irregularly, coarsely punctate laterally, impunctate medially. <bold><italic>Male genitalia</italic></bold> (Fig. <xref ref-type="fig" rid="F2">2</xref>), ostium dorsal, endophallus with light spine field in left apical position in repose. <bold><italic>Female ovipositor</italic></bold> moderately long, slightly curved, two large ensiform setae, one dorsal one ventral, two long nematoform setae in well-developed groove.</p><fig id="F4" position="float" orientation="portrait"><object-id xmlns:xlink="http://www.w3.org/1999/xlink" content-type="doi" xlink:type="simple">10.3897/zookeys.906.48255.figures6-9</object-id><object-id xmlns:xlink="http://www.w3.org/1999/xlink" content-type="arpha" xlink:type="simple">A46CA3C9-894A-5D99-A320-C6F364297018</object-id><label>Figures 6–9.</label><caption><p><italic><tp:taxon-name><tp:taxon-name-part taxon-name-part-type="genus" reg="Tiferonia">Tiferonia</tp:taxon-name-part></tp:taxon-name></italic> species dorsal habitus. <bold>6</bold><italic><tp:taxon-name><tp:taxon-name-part taxon-name-part-type="genus" reg="Tiferonia">Tiferonia</tp:taxon-name-part> <tp:taxon-name-part taxon-name-part-type="species" reg="parva">parva</tp:taxon-name-part></tp:taxon-name></italic>, male paratype <bold>7</bold><italic><tp:taxon-name><tp:taxon-name-part taxon-name-part-type="genus" reg="Tiferonia">Tiferonia</tp:taxon-name-part> <tp:taxon-name-part taxon-name-part-type="species" reg="leytensis">leytensis</tp:taxon-name-part></tp:taxon-name></italic> male holotype <bold>8</bold><italic><tp:taxon-name><tp:taxon-name-part taxon-name-part-type="genus" reg="Tiferonia">Tiferonia</tp:taxon-name-part> <tp:taxon-name-part taxon-name-part-type="species" reg="schoutedeni">schoutedeni</tp:taxon-name-part></tp:taxon-name></italic><bold>9</bold><italic><tp:taxon-name><tp:taxon-name-part taxon-name-part-type="genus" reg="Tiferonia">Tiferonia</tp:taxon-name-part> <tp:taxon-name-part taxon-name-part-type="species" reg="brunnea">brunnea</tp:taxon-name-part></tp:taxon-name></italic>, male holotype.</p></caption><graphic xmlns:xlink="http://www.w3.org/1999/xlink" xlink:href="zookeys-906-131-g004.jpg" position="float" orientation="portrait" xlink:type="simple" id="oo_374833.jpg"><uri content-type="original_file" xlink:type="simple">https://binary.pensoft.net/fig/374833</uri></graphic></fig></tp:treatment-sec><tp:treatment-sec sec-type="etymology" id="SECID0EXMAE"><title>Etymology.</title><p>The specific epithet <italic><tp:taxon-name><tp:taxon-name-part taxon-name-part-type="genus" reg="Tiferonia"/><tp:taxon-name-part taxon-name-part-type="species" reg="leytensis">leytensis</tp:taxon-name-part></tp:taxon-name></italic> is based on the type locality and is treated as an adjective.</p></tp:treatment-sec><tp:treatment-sec sec-type="notes" id="SECID0EHNAE"><title>Notes.</title><p>In his discussion of the species of <italic><tp:taxon-name><tp:taxon-name-part taxon-name-part-type="genus" reg="Tiferonia">Tiferonia</tp:taxon-name-part></tp:taxon-name></italic>, <xref ref-type="bibr" rid="B5">Darlington (1962</xref>: 561) states that <italic><tp:taxon-name><tp:taxon-name-part taxon-name-part-type="genus" reg="Tiferonia">T.</tp:taxon-name-part> <tp:taxon-name-part taxon-name-part-type="species" reg="brunnea">brunnea</tp:taxon-name-part></tp:taxon-name></italic> from the Philippines is distinguished by having only a single pair of supraorbital setae and then states that he has a series of that species from Leyte Island. However, this appears to be an error. Among Darlington’s specimens at the MCZ he has a series from Leyte Island, but they all have two pairs of supraorbital setae and are otherwise distinctly different from <italic><tp:taxon-name><tp:taxon-name-part taxon-name-part-type="genus" reg="Tiferonia">T.</tp:taxon-name-part> <tp:taxon-name-part taxon-name-part-type="species" reg="brunnea">brunnea</tp:taxon-name-part></tp:taxon-name></italic>. These specimens comprise the holotype and paratypes of <italic><tp:taxon-name><tp:taxon-name-part taxon-name-part-type="genus" reg="Tiferonia">T.</tp:taxon-name-part> <tp:taxon-name-part taxon-name-part-type="species" reg="leytensis">leytensis</tp:taxon-name-part></tp:taxon-name></italic>.</p></tp:treatment-sec><tp:treatment-sec><!--Section generated to contain objects referenced in tp:taxon-treatment.--><fig id="F1" position="float" orientation="portrait"><object-id xmlns:xlink="http://www.w3.org/1999/xlink" content-type="doi" xlink:type="simple">10.3897/zookeys.906.48255.figure1</object-id><object-id xmlns:xlink="http://www.w3.org/1999/xlink" content-type="arpha" xlink:type="simple">F9555C79-E312-50AD-BDB5-AEF730CFD901</object-id><label>Figure 1.</label><caption><p><italic><tp:taxon-name><tp:taxon-name-part taxon-name-part-type="genus" reg="Tiferonia">Tiferonia</tp:taxon-name-part> <tp:taxon-name-part taxon-name-part-type="species" reg="leytensis">leytensis</tp:taxon-name-part></tp:taxon-name></italic> sp. nov. head, left lateral view. Arrows indicate <bold>a</bold> post-ocular sulcus and <bold>b</bold> posterior edge of the orbit.</p></caption><graphic xmlns:xlink="http://www.w3.org/1999/xlink" xlink:href="zookeys-906-131-g001.jpg" position="float" orientation="portrait" xlink:type="simple" id="oo_374830.jpg"><uri content-type="original_file" xlink:type="simple">https://binary.pensoft.net/fig/374830</uri></graphic></fig><fig id="F2" position="float" orientation="portrait"><object-id xmlns:xlink="http://www.w3.org/1999/xlink" content-type="doi" xlink:type="simple">10.3897/zookeys.906.48255.figures2-3</object-id><object-id xmlns:xlink="http://www.w3.org/1999/xlink" content-type="arpha" xlink:type="simple">1C74F8D2-5A59-514C-B528-AE973303C948</object-id><label>Figures 2, 3.</label><caption><p><italic><tp:taxon-name><tp:taxon-name-part taxon-name-part-type="genus" reg="Tiferonia">Tiferonia</tp:taxon-name-part></tp:taxon-name></italic> species aedeagi, right lateral view (<bold>A</bold>) and dorsal view (<bold>B</bold>). <bold>2</bold><italic><tp:taxon-name><tp:taxon-name-part taxon-name-part-type="genus" reg="Tiferonia">Tiferonia</tp:taxon-name-part> <tp:taxon-name-part taxon-name-part-type="species" reg="leytensis">leytensis</tp:taxon-name-part></tp:taxon-name></italic> sp. nov. <bold>3</bold><italic><tp:taxon-name><tp:taxon-name-part taxon-name-part-type="genus" reg="Tiferonia">Tiferonia</tp:taxon-name-part> <tp:taxon-name-part taxon-name-part-type="species" reg="parva">parva</tp:taxon-name-part></tp:taxon-name></italic>.</p></caption><graphic xmlns:xlink="http://www.w3.org/1999/xlink" xlink:href="zookeys-906-131-g002.jpg" position="float" orientation="portrait" xlink:type="simple" id="oo_374831.jpg"><uri content-type="original_file" xlink:type="simple">https://binary.pensoft.net/fig/374831</uri></graphic></fig></tp:treatment-sec><ref-list><ref id="B5"><mixed-citation xmlns:xlink="http://www.w3.org/1999/xlink" xlink:type="simple"><person-group><name name-style="western"><surname>Darlington</surname><given-names>PJ</given-names></name></person-group> (<year>1962</year>) <article-title>The Carabid beetles of New Guinea Part I. <tp:taxon-name><tp:taxon-name-part taxon-name-part-type="subfamily">Cicindelinae</tp:taxon-name-part></tp:taxon-name>, <tp:taxon-name><tp:taxon-name-part taxon-name-part-type="subfamily">Carabinae</tp:taxon-name-part></tp:taxon-name>, <tp:taxon-name><tp:taxon-name-part taxon-name-part-type="subfamily">Harpalinae</tp:taxon-name-part></tp:taxon-name> through <tp:taxon-name><tp:taxon-name-part taxon-name-part-type="tribe">Pterostichini</tp:taxon-name-part></tp:taxon-name>.</article-title><source>Bulletin of the Museum of Comparative Zoology at Harvard College</source><volume>126</volume>: <fpage>321</fpage>–<lpage>564</lpage>.</mixed-citation></ref></ref-list></tp:taxon-treatment>
